# Supplementary material for: Identification of Genes Related to Hair Follicle Cycle Development in Inner Mongolia Cashmere Goat by WGCNA
Source: Front Vet Sci. 2022 Jun 14;9:894380. doi: 10.3389/fvets.2022.894380 (PMC9237575; doi:10.3389/fvets.2022.894380)
Supplement: Supplementary Table 1 — Primer sequences of candidate gene and reference genes. [file Table_1.XLSX]

## Sheet: Sheet1
Gene name	NCBI Reference Sequence	Primer sequences		Product length (bp)	TM (℃)
WIF1	XM_005680217.2	F:	TGGAGTGGCAGCATTTGAAG	174	60
		R:	CCATCAGGACATTCGCAGAC
WNT11	XM_018059327.1	F:	GCTTGTGCTTTGCCTCCAC	90	60
		R:	TTGTCGGTCTCCTTTGATGCC
BAMBI	XM_018057206.1	F:	GGTCCTGCTCACCAAAGGT	180	60
		R:	CAGATGTCCGCTGTGCTTG
FZD10	XM_005691508.3	F:	CTCCCACGAGAAGCCAAAGT	103	60
		R:	CAATACCAGGAAGCGAGAGGA
NKD1	XM_018061939.1	F:	ACCAGGAACCAGAGAGCAAG	140	62
		R:	AGACCAAGTAGCAGAAAGGCA
LEF1	XM_005681326.3	F:	GCAAGAGCCAAGTTCCACAG	166	60
		R:	TGCCAGAAGGTTACAGATACGG
CCND3	XM_005696305.3	F:	CCTTGCTTTGCTTTCTGCTCA	121	60
		R:	CCCACCACACCCTCATACA
E2F3	XM_018039226.1	F:	TCTCAGGATGGGGTCGGATG	166	60
		R:	ACAGTGGAAGGGGGAACAGG
CDC6	XM_018065030.1	F:	GCTATCCTGCGTTCTTCTTGT	165	59
		R:	TCTGCGTCCCTTTGATGTCT
CDC25A	XM_005696119.3	F:	AGCCATTCTGATTCTCTTGACC	147	59
		R:	ATCTTTACCCTCCTCCAGTCC
GAPDH	XM_005680968.3	F:	GCAAGTTCCACGGCACAG	118	60
		R:	TCAGCACCAGCATCACCC
β-actin	XM_018039831.1	F:	GGCAGGTCATCACCATCGG	158	60
		R:	CGTGTTGGCGTAGAGGTCTTT
