# Supplementary material for: Identification of Genes Related to Hair Follicle Cycle Development in Inner Mongolia Cashmere Goat by WGCNA
Source: Front Vet Sci. 2022 Jun 14;9:894380. doi: 10.3389/fvets.2022.894380 (PMC9237575; doi:10.3389/fvets.2022.894380)
Supplement: Supplementary Table 2 — Power information statistics table. [file Table_2.XLSX]

## Sheet: Sheet1
Power	SFT.R.sq	slope	truncated.R.sq	mean.k.	median.k.	max.k.
1	0.672	1.65	0.966	2360	2380	3600
2	0.00314	0.0397	0.709	1100	1040	2260
3	0.439	-0.558	0.731	613	522	1590
4	0.636	-0.853	0.781	378	289	1190
5	0.715	-1.02	0.815	250	171	925
6	0.742	-1.12	0.824	174	106	736
7	0.793	-1.16	0.864	125	68	597
8	0.819	-1.19	0.886	93.4	44.7	494
9	0.832	-1.21	0.902	71.3	30.1	415
10	0.84	-1.25	0.916	55.6	20.6	357
11	0.827	-1.3	0.91	44.1	14.5	310
12	0.827	-1.34	0.916	35.5	10.4	272
13	0.818	-1.36	0.918	28.9	7.62	240
14	0.815	-1.39	0.923	23.8	5.65	213
15	0.829	-1.4	0.937	19.8	4.23	191
16	0.832	-1.42	0.943	16.7	3.22	171
17	0.842	-1.42	0.954	14.1	2.48	154
18	0.851	-1.42	0.963	12	1.93	140
19	0.866	-1.42	0.972	10.3	1.5	127
20	0.871	-1.43	0.975	8.92	1.18	116
