# Supplementary material for: Identification of Genes Related to Hair Follicle Cycle Development in Inner Mongolia Cashmere Goat by WGCNA
Source: Front Vet Sci. 2022 Jun 14;9:894380. doi: 10.3389/fvets.2022.894380 (PMC9237575; doi:10.3389/fvets.2022.894380)
Supplement: Supplementary Table 3 — Steelblue module gene information statistical table. [file Table_3.XLSX]

## Sheet: Sheet1
Gene ID	Gene name	Gene description
100860770	RSPO1	R-spondin 1
100860879	ASS1	argininosuccinate synthase 1
100860901	LEF1	lymphoid enhancer binding factor 1
100860916	ANGPTL4	angiopoietin like 4
100861250	INHBB	inhibin beta B subunit
100861361	CDK1	cyclin dependent kinase 1
102168225	MYO5B	myosin VB
102168323	BMPER	BMP binding endothelial regulator
102168375	HSD11B1	hydroxysteroid 11-beta dehydrogenase 1
102168454	ZWILCH	zwilch kinetochore protein
102168456	KIAA0101	KIAA0101 ortholog
102168636	MYO5C	myosin VC
102168666	ESM1	endothelial cell specific molecule 1
102168781	KIFC1	kinesin family member C1
102168909	KIF24	kinesin family member 24
102168918	SLC25A15	solute carrier family 25 member 15
102168944	BNC1	basonuclin 1
102169048	FAM64A	family with sequence similarity 64 member A
102169221	LOC102169221	uncharacterized LOC102169221
102169359	NCAPG2	non-SMC condensin II complex subunit G2
102169371	LOC102169371	amine oxidase [flavin-containing] A
102169535	E2F3	E2F transcription factor 3
102169566	CDCA3	cell division cycle associated 3
102169624	HUNK	hormonally up-regulated Neu-associated kinase
102169702	LOC102169702	arachidonate 15-lipoxygenase B
102169745	HMGB3	high mobility group box 3
102169797	MSX2	msh homeobox 2
102170089	FAM169A	family with sequence similarity 169 member A
102170130	LOC102170130	uncharacterized LOC102170130
102170201	SHH	sonic hedgehog
102170232	LOC102170232	transducin-like enhancer protein 1
102170321	ARHGAP11A	Rho GTPase activating protein 11A
102170342	CKAP5	cytoskeleton associated protein 5
102170350	DOK4	docking protein 4
102170423	TTK	TTK protein kinase
102170488	PALD1	phosphatase domain containing, paladin 1
102170543	ALDH2	aldehyde dehydrogenase 2 family (mitochondrial)
102170590	FOXM1	forkhead box M1
102170625	ASPM	abnormal spindle microtubule assembly
102170645	LOC102170645	glycine N-methyltransferase
102170711	SULF2	sulfatase 2
102170999	HAS3	hyaluronan synthase 3
102171123	KIF20B	kinesin family member 20B
102171202	ZBTB8B	zinc finger and BTB domain containing 8B
102171259	AURKA	aurora kinase A
102171344	LOC102171344	uncharacterized LOC102171344
102171378	MASP1	mannan binding lectin serine peptidase 1
102171472	MARCKSL1	MARCKS like 1
102171483	CDC20	cell division cycle 20
102171689	RACGAP1	Rac GTPase activating protein 1
102171818	SP6	Sp6 transcription factor
102171819	WBP2	WW domain binding protein 2
102171840	STRIP2	striatin interacting protein 2
102171878	MAP7	microtubule associated protein 7
102171882	KNL1	kinetochore scaffold 1
102171925	BLM	Bloom syndrome RecQ like helicase
102171977	CKS2	CDC28 protein kinase regulatory subunit 2
102171999	KIF14	kinesin family member 14
102172010	DAPL1	death associated protein like 1
102172102	CENPK	centromere protein K
102172111	TYMS	thymidylate synthetase
102172169	RIMS4	regulating synaptic membrane exocytosis 4
102172197	TFRC	transferrin receptor
102172265	S1PR3	sphingosine-1-phosphate receptor 3
102172288	RNF34	ring finger protein 34
102172301	PKP4	plakophilin 4
102172383	SLC6A4	solute carrier family 6 member 4
102172391	ADAMTS6	ADAM metallopeptidase with thrombospondin type 1 motif 6
102172575	ECT2	epithelial cell transforming 2
102172729	BUB1	BUB1 mitotic checkpoint serine/threonine kinase
102172792	LOC102172792	pepsin A
102172933	ALOX12B	arachidonate 12-lipoxygenase, 12R type
102172952	LOC102172952	tubulin beta-2B chain
102172960	LOC102172960	cytochrome P450 4B1-like
102173018	E2F1	E2F transcription factor 1
102173065	NEIL3	nei like DNA glycosylase 3
102173111	LOC102173111	dimethylaniline monooxygenase [N-oxide-forming] 3
102173121	BRCA1	BRCA1, DNA repair associated
102173139	STMN1	stathmin 1
102173149	STIL	SCL/TAL1 interrupting locus
102173274	CENPE	centromere protein E
102173380	MCM2	minichromosome maintenance complex component 2
102173507	CBR3	carbonyl reductase 3
102173509	DCLK3	doublecortin like kinase 3
102173517	NDC80	NDC80, kinetochore complex component
102173525	MANEAL	mannosidase endo-alpha like
102173706	CCNF	cyclin F
102173710	ANKRD2	ankyrin repeat domain 2
102173808	CDCA8	cell division cycle associated 8
102173905	DEPDC1	DEP domain containing 1
102173910	GRB10	growth factor receptor bound protein 10
102173996	GOLGA7B	golgin A7 family member B
102174027	DCBLD1	discoidin, CUB and LCCL domain containing 1
102174119	SLC39A14	solute carrier family 39 member 14
102174160	RNF180	ring finger protein 180
102174187	FAM89A	family with sequence similarity 89 member A
102174210	KIF23	kinesin family member 23
102174221	CCDC3	coiled-coil domain containing 3
102174243	AURKB	aurora kinase B
102174269	HJURP	Holliday junction recognition protein
102174270	KIF11	kinesin family member 11
102174403	CLDN10	claudin 10
102174589	POLE	DNA polymerase epsilon, catalytic subunit
102174640	KIF4A	kinesin family member 4A
102174757	MCM8	minichromosome maintenance 8 homologous recombination repair factor
102174910	MARS	methionyl-tRNA synthetase
102174950	CRISPLD1	cysteine rich secretory protein LCCL domain containing 1
102174958	C16H1orf158	chromosome 16 C1orf158 homolog
102174961	FZD10	frizzled class receptor 10
102175011	MPPED1	metallophosphoesterase domain containing 1
102175111	MUC2	mucin 2, oligomeric mucus/gel-forming
102175172	IGFBP2	insulin like growth factor binding protein 2
102175214	NEO1	neogenin 1
102175231	AADACL3	arylacetamide deacetylase like 3
102175327	KRT35	keratin 35
102175345	IQGAP3	IQ motif containing GTPase activating protein 3
102175498	WNT11	Wnt family member 11
102175561	KIAA1644	KIAA1644 ortholog
102175636	MEX3A	mex-3 RNA binding family member A
102175698	EXO1	exonuclease 1
102175787	PLK4	polo like kinase 4
102175795	LOC102175795	nucleoside diphosphate kinase B
102175968	APCDD1L	APC down-regulated 1 like
102176047	BUB1B	BUB1 mitotic checkpoint serine/threonine kinase B
102176245	MASTL	microtubule associated serine/threonine kinase like
102176293	CEP55	centrosomal protein 55
102176301	KIAA1549	KIAA1549 ortholog
102176341	GINS1	GINS complex subunit 1
102176470	EN1	engrailed homeobox 1
102176522	LOC102176522	keratin, type II cytoskeletal 73
102176550	SLC1A5	solute carrier family 1 member 5
102176633	BRI3BP	BRI3 binding protein
102176682	NCAPG	non-SMC condensin I complex subunit G
102176757	RAD54L	RAD54-like (S. cerevisiae)
102176938	DUSP26	dual specificity phosphatase 26 (putative)
102177089	TMEM100	transmembrane protein 100
102177090	RTN4RL1	reticulon 4 receptor like 1
102177111	NUF2	NUF2, NDC80 kinetochore complex component
102177136	HOXC8	homeobox C8
102177246	NCAPH	non-SMC condensin I complex subunit H
102177282	DGKG	diacylglycerol kinase gamma
102177562	MIS18A	MIS18 kinetochore protein A
102177818	NCAM1	neural cell adhesion molecule 1
102177893	SMC2	structural maintenance of chromosomes 2
102177909	LYPLAL1	lysophospholipase like 1
102177959	ESPL1	extra spindle pole bodies like 1, separase
102178054	GTSE1	G2 and S-phase expressed 1
102178119	LOC102178119	tubulin alpha-1D chain
102178196	CENPL	centromere protein L
102178245	HOXC13	homeobox C13
102178247	FADS1	fatty acid desaturase 1
102178282	GEN1	GEN1, Holliday junction 5' flap endonuclease
102178293	HHIP	hedgehog interacting protein
102178443	LMNB2	lamin B2
102178507	ANLN	anillin actin binding protein
102178517	NAA40	N(alpha)-acetyltransferase 40, NatD catalytic subunit
102178518	PELI3	pellino E3 ubiquitin protein ligase family member 3
102178547	CKAP2L	cytoskeleton associated protein 2 like
102178921	LOC102178921	1,25-dihydroxyvitamin D(3) 24-hydroxylase, mitochondrial
102179074	FLRT1	fibronectin leucine rich transmembrane protein 1
102179111	RBL1	RB transcriptional corepressor like 1
102179431	DDAH2	dimethylarginine dimethylaminohydrolase 2
102179486	SLC1A4	solute carrier family 1 member 4
102179603	MIS18BP1	MIS18 binding protein 1
102179690	CENPF	centromere protein F
102179698	ATAD5	ATPase family, AAA domain containing 5
102179856	CCNB2	cyclin B2
102179885	ALDH1A3	aldehyde dehydrogenase 1 family member A3
102179949	CENPW	centromere protein W
102179974	CENPN	centromere protein N
102179990	KIF15	kinesin family member 15
102180007	HELLS	helicase, lymphoid-specific
102180035	LOC102180035	antigen WC1.1-like
102180057	UBE2C	ubiquitin conjugating enzyme E2 C
102180077	BIRC5	baculoviral IAP repeat containing 5
102180090	GCLC	glutamate-cysteine ligase catalytic subunit
102180112	HS6ST2	heparan sulfate 6-O-sulfotransferase 2
102180158	SMC4	structural maintenance of chromosomes 4
102180191	WIF1	WNT inhibitory factor 1
102180231	LOC102180231	interleukin-37-like
102180823	HTRA4	HtrA serine peptidase 4
102180831	PKP2	plakophilin 2
102180991	CLSPN	claspin
102181035	CDCA2	cell division cycle associated 2
102181134	CENPA	centromere protein A
102181210	PBK	PDZ binding kinase
102181258	SLC1A7	solute carrier family 1 member 7
102181315	TPX2	TPX2, microtubule nucleation factor
102181374	LOC102181374	alcohol dehydrogenase 1
102181544	FANCD2	Fanconi anemia complementation group D2
102181708	SHCBP1	SHC binding and spindle associated 1
102181731	CDC25A	cell division cycle 25A
102181807	CDH3	cadherin 3
102181895	KPNA2	karyopherin subunit alpha 2
102181960	NUSAP1	nucleolar and spindle associated protein 1
102182016	LOC102182016	protocadherin-19
102182181	LOC102182181	histone H2B type 1
102182272	LOC102182272	uncharacterized LOC102182272
102182334	LOC102182334	centrin-4
102182417	BRCA2	BRCA2, DNA repair associated
102182554	VANGL2	VANGL planar cell polarity protein 2
102182575	RHNO1	RAD9-HUS1-RAD1 interacting nuclear orphan 1
102182734	GALNT15	polypeptide N-acetylgalactosaminyltransferase 15
102182834	FAM107A	family with sequence similarity 107 member A
102182924	TCEA3	transcription elongation factor A3
102182946	KRT84	keratin 84
102183267	EIF4G1	eukaryotic translation initiation factor 4 gamma 1
102183289	MKI67	marker of proliferation Ki-67
102183687	LOC102183687	antigen WC1.1-like
102183840	FHOD3	formin homology 2 domain containing 3
102184069	CKAP2	cytoskeleton associated protein 2
102184223	LOC102184223	keratin, type II microfibrillar, component 5
102184308	LOC102184308	uncharacterized LOC102184308
102184385	ACOX2	acyl-CoA oxidase 2
102184421	UHRF1	ubiquitin like with PHD and ring finger domains 1
102184584	SLC35G1	solute carrier family 35 member G1
102184618	KIF20A	kinesin family member 20A
102184667	CBS	cystathionine-beta-synthase
102184693	LOC102184693	keratin, type II cuticular Hb5
102184881	CHEK1	checkpoint kinase 1
102184952	SGO1	shugoshin 1
102185116	VAT1	vesicle amine transport 1
102185371	RRM2	ribonucleotide reductase regulatory subunit M2
102185463	HMMR	hyaluronan mediated motility receptor
102185672	CCNE2	cyclin E2
102185705	CUX1	cut like homeobox 1
102185764	DTL	denticleless E3 ubiquitin protein ligase homolog
102185810	DNA2	DNA replication helicase/nuclease 2
102185866	LOC102185866	signal transducer and activator of transcription 5A
102185896	E2F7	E2F transcription factor 7
102185938	KCNJ11	potassium voltage-gated channel subfamily J member 11
102185994	ERCC6L	ERCC excision repair 6 like, spindle assembly checkpoint helicase
102186146	NKD1	naked cuticle homolog 1
102186169	E2F2	E2F transcription factor 2
102186287	RGAG4	retrotransposon gag domain containing 4
102186340	CBX2	chromobox 2
102186367	CRHR2	corticotropin releasing hormone receptor 2
102186375	TMEM106C	transmembrane protein 106C
102186402	DLGAP5	DLG associated protein 5
102186471	WHSC1	Wolf-Hirschhorn syndrome candidate 1
102186529	FAM171B	family with sequence similarity 171 member B
102186582	LMNB1	lamin B1
102186591	BNC2	basonuclin 2
102186830	SLC35B4	solute carrier family 35 member B4
102186832	PGBD5	piggyBac transposable element derived 5
102186837	E2F8	E2F transcription factor 8
102186856	SPC24	SPC24, NDC80 kinetochore complex component
102186985	SLC7A5	solute carrier family 7 member 5
102187010	SCUBE3	signal peptide, CUB domain and EGF like domain containing 3
102187048	PTCH1	patched 1
102187109	LOC102187109	sororin
102187214	CDC25C	cell division cycle 25C
102187233	LOC102187233	cytochrome P450 26B1
102187237	SLC7A1	solute carrier family 7 member 1
102187273	CDCA4	cell division cycle associated 4
102187438	PRC1	protein regulator of cytokinesis 1
102187516	NEK2	NIMA related kinase 2
102187650	PLAC9	placenta specific 9
102187704	CENPT	centromere protein T
102187891	SPAG5	sperm associated antigen 5
102188081	CDC6	cell division cycle 6
102188107	ALDH18A1	aldehyde dehydrogenase 18 family member A1
102188170	CCNB1	cyclin B1
102188220	MUSK	muscle associated receptor tyrosine kinase
102188253	TK1	thymidine kinase 1
102188346	PRR11	proline rich 11
102188539	ITGB6	integrin subunit beta 6
102188621	LTBP4	latent transforming growth factor beta binding protein 4
102188823	KIF2C	kinesin family member 2C
102188973	TOP2A	topoisomerase (DNA) II alpha
102189053	THEM6	thioesterase superfamily member 6
102189068	DLX3	distal-less homeobox 3
102189422	KNTC1	kinetochore associated 1
102189477	TNIP1	TNFAIP3 interacting protein 1
102189540	LRP8	LDL receptor related protein 8
102189768	JAG1	jagged 1
102189981	CDT1	chromatin licensing and DNA replication factor 1
102190003	EIF4G3	eukaryotic translation initiation factor 4 gamma 3
102190015	PDK4	pyruvate dehydrogenase kinase 4
102190030	LPCAT3	lysophosphatidylcholine acyltransferase 3
102190080	ENTPD3	ectonucleoside triphosphate diphosphohydrolase 3
102190266	TICRR	TOPBP1 interacting checkpoint and replication regulator
102190407	TACC3	transforming acidic coiled-coil containing protein 3
102190470	CCND3	cyclin D3
102190526	SNRPG	small nuclear ribonucleoprotein polypeptide G
102190636	MFAP4	microfibrillar associated protein 4
102190671	TTLL1	tubulin tyrosine ligase like 1
102190784	PSAT1	phosphoserine aminotransferase 1
102190862	PDZD4	PDZ domain containing 4
102191347	BAMBI	BMP and activin membrane bound inhibitor
102191350	AHCY	adenosylhomocysteinase
102191356	MXRA8	matrix remodeling associated 8
102191426	LZTS1	leucine zipper tumor suppressor 1
102191428	BEND3	BEN domain containing 3
102191568	UCK2	uridine-cytidine kinase 2
102191579	HEYL	hes related family bHLH transcription factor with YRPW motif-like
102191666	KIF22	kinesin family member 22
102191766	LOC102191766	core histone macro-H2A.2
104796566	MIR146B	microRNA 146b
106501825	EGR3	early growth response 3
106502720	LOC106502720	uncharacterized LOC106502720
106502872	LOC106502872	uncharacterized LOC106502872
106502926	LOC106502926	uncharacterized LOC106502926
106502987	LOC106502987	uncharacterized LOC106502987
106503032	CIT	citron rho-interacting serine/threonine kinase
106503356	MEX3B	mex-3 RNA binding family member B
106503529	MBP	myelin basic protein
106503579	CAMK2N1	calcium/calmodulin dependent protein kinase II inhibitor 1
106503585	RMI2	RecQ mediated genome instability 2
106503993	LOC106503993	glutathione S-transferase Mu 1
108633191	LOC108633191	teneurin-2
108633298	LOC108633298	glutathione S-transferase Mu 1-like
108633875	COPS9	COP9 signalosome subunit 9
108633924	LOC108633924	histone H3-like centromeric protein A
108634090	KBTBD11	kelch repeat and BTB domain containing 11
108635252	LOC108635252	protocadherin-19 pseudogene
108635351	LOC108635351	sialic acid-binding Ig-like lectin 5
108635597	LOR	loricrin
108637011	LOC108637011	uncharacterized LOC108637011
108637962	LOC108637962	MARCKS-related protein
108637968	MT4	metallothionein 4
108638626	LOC108638626	uncharacterized LOC108638626
Novel00044	-	-
Novel00073	-	-
Novel00106	-	-
Novel00170	-	-
Novel00192	-	-
Novel00226	-	-
Novel00375	-	-
Novel00450	-	-
Novel00859	-	-
Novel01015	-	-
Novel01262	-	-
Novel01360	-	-
Novel01368	-	-
Novel01464	-	-
Novel01467	-	-
Novel01473	-	-
Novel01528	-	-
Novel01588	-	-
Novel01784	-	-
Novel01811	-	-
Novel01815	-	-
Novel01846	-	-
Novel01916	-	-
Novel01938	-	-
Novel01972	-	-
Novel02434	-	-
