# Supplementary material for: Identification of Genes Related to Hair Follicle Cycle Development in Inner Mongolia Cashmere Goat by WGCNA
Source: Front Vet Sci. 2022 Jun 14;9:894380. doi: 10.3389/fvets.2022.894380 (PMC9237575; doi:10.3389/fvets.2022.894380)
Supplement: Supplementary Table 4 — KEGG enrichment analysis table of steelblue module. [file Table_4.XLSX]

## Sheet: Sheet1
Term	ID	Input number	Corrected pValue	genes name
Cell cycle	chx04110	19	2.10777e-10	E2F3, RBL1, CCND3, E2F1, CCNB1, CCNE2, CCNB2, CHEK1, CDC25A, CDC6, CDK1, MCM2, BUB1B, E2F2, TTK, ESPL1, CDC20, BUB1, CDC25C
MicroRNAs in cancer	chx05206	13	4.6184e-05	E2F3, E2F1, CCNE2, CDC25C, LOC102187109, CDC25A, STMN1, KIF23, LOC102178921, LOC102182272, E2F2, BRCA1, SLC7A1
p53 signaling pathway	chx04115	8	0.00191347	CHEK1, CCNB1, CCNE2, RRM2, CCNB2, CDK1, CCND3, GTSE1
HTLV-I infection	chx05166	14	0.00416506	FZD10, E2F3, E2F1, E2F2, CHEK1, EGR3, LOC102185866, CCND3, LOC102182272, BUB1B, POLE, WNT11, CDC20, MSX2
Basal cell carcinoma	chx05217	6	0.00775623	FZD10, PTCH1, WNT11, LOC102182272, LEF1, HHIP
Wnt signaling pathway	chx04310	9	0.0106749	NKD1, FZD10, CCND3, WIF1, VANGL2, LOC102182272, WNT11, LEF1, BAMBI
Oocyte meiosis	chx04114	8	0.0139264	CCNE2, CDC25C, AURKA, SGO1, CDK1, ESPL1, CDC20, BUB1
Pathways in cancer	chx05200	14	0.0173697	FZD10, E2F3, BIRC5, E2F1, LEF1, CCNE2, PTCH1, LOC102185866, LOC102182272, BRCA2, E2F2, CKS2, HHIP, WNT11
Pyrimidine metabolism	chx00240	7	0.0180941	TK1, UCK2, ENTPD3, RRM2, POLE, LOC102175795, TYMS
Drug metabolism - cytochrome P450	chx00982	5	0.0298942	ALDH1A3, LOC106503993, LOC102173111, LOC102169371, LOC108633298
Metabolism of xenobiotics by cytochrome P450	chx00980	5	0.0298942	ALDH1A3, LOC106503993, HSD11B1, LOC108633298, CBR3
Progesterone-mediated oocyte maturation	chx04914	6	0.0298942	CCNB1, CDC25C, CCNB2, CDC25A, CDK1, BUB1
Chemical carcinogenesis	chx05204	5	0.0431073	ALDH1A3, LOC106503993, HSD11B1, LOC108633298, CBR3
Histidine metabolism	chx00340	3	0.0640361	ALDH1A3, LOC102169371, ALDH2
Hedgehog signaling pathway	chx04340	4	0.0692888	PTCH1, HHIP, SHH, WNT11
