# Supplementary material for: Identification of Genes Related to Hair Follicle Cycle Development in Inner Mongolia Cashmere Goat by WGCNA
Source: Front Vet Sci. 2022 Jun 14;9:894380. doi: 10.3389/fvets.2022.894380 (PMC9237575; doi:10.3389/fvets.2022.894380)
Supplement: Supplementary Table 5 — GO analysis table of steelblue module. [file Table_5.XLSX]

## Sheet: Sheet1
GO accession	Description	Term type	Corrected pValue	DEG item	Gene names
GO:0007018	microtubule-based movement	biological_process	2.1604e-05	12	KIF11, KIF20B, KIF24, KIF14KIF4A, CENPE, KIF2C, KIFC1, KIF15, KIF22, KIF20A, KIF23
GO:0007017	microtubule-based process	biological_process	2.482e-05	19	KIF2C, KIF15, KIF22, KIF20AMAP7, KIF11, KIF20B, KIF14, STMN1, KIF4A, CENPE, CENPT, KIFC1, BNC2, PRC1, KIF23, SMC2, NUSAP1, KIF24
GO:0007049	cell cycle	biological_process	0.016767	22	KRT35, LOC102176522, KIAA0101, NCAPHCCDC3, PRC1, MKI67, NUF2, CKS2, LOC102184223, NUSAP1, SMC2, KIFC1, RBL1, BNC2, UHRF1, CUX1, CENPW, SGO1, RHNO1, ANGPTL4, KIF15
GO:0000280	nuclear division	biological_process	0.047671	10	LOC102184223, SGO1, CENPW, MKI67NUF2, KIF15, KIFC1, ANGPTL4, NCAPH, CUX1
GO:0008017	microtubule binding	molecular_function	9.2425e-06	15	KIF15, KIFC1, KIF2C, LOC102184223, KIF23, PRC1, KIF22, KIF20A, KIF20B, KIF24, EIF4G1, KIF11, CENPE, KIF14, KIF4A
GO:0015631	tubulin binding	molecular_function	9.2425e-06	16	KIF20A, KIF22, KIF15, KIF2C, CENPE, KIF4A, KIF14, EIF4G1, KIF20B, KIF11, RACGAP1, KIF23, LOC102184223, PRC1, KIFC1, KIF24
GO:0003777	microtubule motor activity	molecular_function	9.4931e-06	12	KIF20B, KIF24, KIF11, CENPE, KIF14, KIF4A, KIF15, KIFC1, KIF2C, KIF23, KIF22, KIF20A
GO:0003774	motor activity	molecular_function	0.00044032	14	KIF4A, KIF14, CENPE, KIF11, MYO5C, KIF24, KIF20B, KIF20A, KIF22, KIF23, MYO5B, KIF2C, KIFC1, KIF15
GO:0044877	macromolecular complex binding	molecular_function	0.016767	18	KIF15, POLE, KIF2C, KIF20A, KIF22, EIF4G1, KIF20B, KIF11, RNF34, CENPE, DOK4, KIF4A, KIF14, KIFC1, KIF23, LOC102184223, PRC1KIF24
GO:0032403	protein complex binding	molecular_function	0.018814	16	KIF4A, DOK4, KIF14, CENPE, KIF11, EIF4G1, KIF20B, KIF20A, KIF22, KIF2C, KIF15, KIF24, PRC1, KIF23, LOC102184223KIFC1
